# Supplementary material for: In vivo imaging of axonal transport in peripheral nerves of rodent forelimbs
Source: Neuronal Signal. 2023 Jan 19;7(1):NS20220098. doi: 10.1042/NS20220098 (PMC9867938; doi:10.1042/NS20220098)
Supplement: Supplementary Video S1 [file NS-2022-0098_supp1.zip]

Archive with 2 entries (2 files):
- NS-2022-0098_suppsm.pdf
- NS-2022-0098_suppsv1.mov
